# Supplementary material for: Orally administered recombinant Lactobacillus expressing African swine fever virus antigens that induced immunity responses
Source: Front Microbiol. 2023 Jan 9;13:1103327. doi: 10.3389/fmicb.2022.1103327 (PMC9869048; doi:10.3389/fmicb.2022.1103327)
Supplement: Supplementary file 1 [file Table_1.XLSX]

## Sheet: sIgA,IL-4,IFN-γ,cell viability
	Days	Group 1			Group 2			Group 3			Group 4
sIgA	17	1744	1606	1817	1873	1952	1754	2529	2525	2640	2946	3057	2871
	34	2123	2254	2192	2496	2306	2327	3161	2994	3150	3338	3280	3484
IL-4	17	9.86823	7.86342	8.213	8.65612	10.2498	10.3425	12.4511	10.4943	11.2324	12.9556	13.5887	12.6946
	34	16.0379	17.0226	16.2342	18.3558	18.977	22.7282	28.8182	32.6325	28.6621	35.126	33.2721	38.6211
IFN-γ	17	38.5095	40.3178	43	56.5392	45.5773	55	67.5405	75.476	74	50.1076	39.3488	44
	34	80.4128	83.254	84	104.609	87.0135	92	143.373	128.141	135	132.331	121.46	125
cell viability	17	100	100	100	116.3	108.2	109	107	99.8	110.1	105.6	102.7	102.7
	34	100	100	100	120.3	123.2	115.6	248.9	231.1	253.3	220	208.9	228.9

## Sheet: IgG
p30	On 17 dpv	Group 1	0.191	0.238	0.211	0.162	0.102
		Group 2	0.089	0.237	0.222	0.114	0.235
		Group 3	0.386	0.087	0.32	0.37	0.431
		Group 4	0.313	0.131	0.307	0.344	0.513
	On 34 dpv	Group 1	0.162	0.153	0.13	0.205	0.141
		Group 2	0.206	0.106	0.092	0.116	0.219
		Group 3	0.471	0.431	0.659	0.456	0.631
		Group 4	0.5	0.661	0.516	0.513	0.525
p54	On 17 dpv	Group 1	0.172	0.137	0.163	0.166	0.158
		Group 2	0.192	0.084	0.172	0.12	0.108
		Group 3	0.298	0.148	0.268	0.286	0.384
		Group 4	0.334	0.191	0.316	0.282	0.31
	On 34 dpv	Group 1	0.113	0.177	0.098	0.16	0.14
		Group 2	0.205	0.114	0.097	0.112	0.16
		Group 3	0.372	0.397	0.443	0.381	0.288
		Group 4	0.665	0.529	0.458	0.515	0.441
p72	On 17 dpv	Group 1	0.217	0.162	0.22	0.124	0.187
		Group 2	0.116	0.177	0.187	0.183	0.137
		Group 3	0.318	0.105	0.299	0.354	0.315
		Group 4	0.307	0.134	0.321	0.332	0.34
	On 34 dpv	Group 1	0.127	0.219	0.194	0.138	0.128
		Group 2	0.173	0.197	0.093	0.139	0.169
		Group 3	0.621	0.521	0.66	0.499	0.601
		Group 4	0.423	0.33	0.393	0.396	0.371
